# Supplementary material for: Leishmania in Texas: A Contemporary One Health Scoping Review of Vectors, Reservoirs, and Human Health
Source: Biology (Basel). 2025 Aug 5;14(8):999. doi: 10.3390/biology14080999 (PMC12383855; doi:10.3390/biology14080999)
Supplement: Supplementary file 1 [file biology-14-00999-s001.zip]

Archive with 2 entries (2 files):
- Supplementary File S1_PRISMA ScR Fillable Checklist.pdf
- Supplementary File S2_Search Strategy.pdf
